# Supplementary material for: Generation of Codon-Optimized Fad3 Gene Transgenic Bovine That Produce More n-3 Polyunsaturated Fatty Acids
Source: Animals (Basel). 2025 Jan 3;15(1):93. doi: 10.3390/ani15010093 (PMC11718938; doi:10.3390/ani15010093)
Supplement: Supplementary file 1 [file animals-15-00093-s001.zip]

Archive with 1 entries (1 files):
- animals-3283422-supplementary.pdf
